# Supplementary material for: Effects of size and personality on social learning and human-directed behaviour in horses (Equus caballus)
Source: Anim Cogn. 2019 Jul 16;22(6):1001–11. doi: 10.1007/s10071-019-01291-0 (PMC6834737; doi:10.1007/s10071-019-01291-0)
Supplement: Supplementary file 1 — Supplementary material 1 (XLSX 22 kb) [file 10071_2019_1291_MOESM1_ESM.xlsx]

## Sheet: Sheet1
Supplementary 1. Information about the horses, personality traits, and the results from the contact seeking experiment and the detour demonstration experiment.
Effects of size, sex and personality on social learning and human directed behaviour in horses (Equus caballus)
Animal Cognition
Josefine Henriksson, Mathilde Sauveroche, L.S.V Roth. IFM Biology, Linköping University, Sweden.
IFM Biology, AVIAN Behavioural Genomics and Physiology group, Linköping University, 581 83 Linköping, Sweden.
*Corresponding author: lina.roth@liu.se, ORCID: 0000-0002-3297-1130
Horse name	Horse number	Age	Horse/Pony	Mare/Gelding	Prescored rank	Contact Seeking Exp:	Humanprox Control1 phase 1(s)	Humanprox Control1 phase 2 (s)	Humanprox Test phase 1 (s)	Humanprox Test phase 2 (s)	Humanprox Control1 phase 1 (s)	Humanprox Control2 phase 2 (s)	Total Humanprox (s)	LookHuman Control1 phase 1 (s)	LookHuman Control1 phase2 (s)	LookHuman Test phase 1 (s)	LookHuman Test phase 2 (s)	LookHuman Control2 phase 1 (s)	LookHuman Control2 phase 2 (s)	Total LookHuman (s)	Elsewhere Control1 phase1 (s)	Elsewhere Control1 phase 2 (s)	Elsewhere Test phase 1 (s)	Elsewhere Test phase 2 (s)	Elsewhere Control2 phase 1 (s)	Elsewhere Control 2 phase 2 (s)	Total Elsewhere	Bucketprox Control1 phase 1 (s)	Bucketprox Control1 phase 2 (s)	Bucketprox Test phase 1 (s)	Bucketprox Test phase 2 (s)	Bucketprox Control2 phase 1 (s)	Bucketprox Control2 phase 2 (s)	Total Bucketprox (s)	LookBucket Control1 phase 1 (s)	LookBucket Control1 phase 2 (s)	LookBucket Test phase 1 (s)	LookBucket Test phase 2 (s)	LookBucket Control2 phase 1 (s)	LookBucket Control2 phase 2 (s)	Total LookBucket (s)	LookShelter Control1 phase 1 (s)	LookShelter Control1 phase 2 (s)	LookShelter Test phase 1 (s)	LookShelter Test phase 2 (s)	LookShelter Control2 phase 1 (s)	LookShelter Control2 phase 2 (s)	Total LoockShelter (s)	TOTAL Humanlook+BucketLook
Amorita	1	12	Horse	Mare	Middle		47	60	10	0	23	0	140	23	0	0	0	13	0	36	9	0	46	60	34	60	209	0	0	2	0	0	0	2	0	0	0	0	0	0	0	5	0	0	1	10	0	16	36
Balou	2	15	Pony	Gelding	Middle		0	60	55	13	50	0	178	0	14	37	28	21	0	100	60	0	0	0	0	40	100	0	0	0	40	4	0	44	0	0	0	0	0	0	0	0	11	0	0	30	10	51	100
Cilone	3	18	Pony	Mare	Middle		4	0	0	1	5	0	10	8	0	0	9	13	0	30	46	60	48	50	46	60	310	0	0	8	0	0	0	8	0	0	0	2	1	0	3	14	0	0	0	0	0	14	33
Codoz	4	10	Horse	Gelding	High		0	53	0	57	51	0	161	0	0	0	10	13	0	23	60	0	60	0	0	60	180	0	0	0	0	0	0	0	0	0	0	0	0	0	0	0	0	0	0	0	32	32	23
Colléen	5	14	Pony	Mare	Low		5	0	24	23	12	0	64	3	6	22	12	10	0	53	55	60	16	28	41	56	256	0	0	3	0	0	0	3	0	0	4	0	0	4	8	0	0	0	0	0	2	2	61
Cornelia	6	16	Pony	Mare	High		0	0	7	17	33	0	57	9	4	5	8	17	0	43	51	47	42	32	21	39	232	0	0	0	0	0	0	0	0	0	0	1	0	0	1	0	3	0	0	0	15	18	44
Felicia 3	7	21	Pony	Mare	Middle		0	0	0	59	47	0	106	0	40	55	22	13	0	130	60	60	0	0	0	0	120	0	0	60	0	7	60	127	0	0	2	7	0	25	34	0	0	0	0	31	0	31	164
Freja	8	19	Pony	Mare	Middle		54	60	55	55	54	0	278	15	2	27	15	20	0	79	0	0	0	0	3	59	62	0	0	0	0	0	0	0	0	0	0	0	0	0	0	0	0	13	5	0	4	22	79
Kipra	9	14	Horse	Mare	Low		7	0	44	50	0	0	101	15	0	4	0	0	0	19	0	59	6	4	0	36	105	0	0	0	0	60	0	60	0	0	0	0	0	0	0	7	0	0	7	0	9	23	19
Larry	10	12	Pony	Gelding	Middle		0	0	0	57	50	0	107	22	18	29	38	33	0	140	0	0	0	0	0	60	60	60	60	60	0	0	0	180	0	25	25	0	0	0	50	0	0	0	2	0	35	37	190
Livinga	11	14	Horse	Mare	Middle		0	0	1	8	10	0	19	4	0	2	4	2	0	12	43	42	44	36	39	11	215	12	16	0	3	0	35	66	0	0	0	0	0	0	0	0	2	13	5	6	0	26	12
Lupin	12	10	Pony	Gelding	Middle		0	0	54	18	0	0	72	5	4	5	7	1	0	22	60	60	0	34	59	45	258	0	0	0	0	0	0	0	0	0	0	1	0	0	1	6	6	25	3	0	2	42	23
Mickel	13	15	Pony	Gelding	High		26	0	60	53	60	0	199	0	3	0	29	9	0	41	0	0	0	0	0	0	0	21	60	0	1	0	60	142	0	7	0	0	0	17	24	0	0	5	0	0	0	5	65
Niko	14	7	Horse	Gelding	Middle		0	0	8	0	19	0	27	4	4	2	5	6	0	21	46	52	41	44	31	52	266	0	0	0	0	1	0	1	0	0	0	0	0	0	0	10	8	0	0	0	7	25	21
Pommac	15	25	Horse	Gelding	Low		29	23	30	56	46	0	184	6	0	7	14	12	0	39	23	20	24	0	0	53	120	0	8	0	0	0	0	8	0	2	0	5	0	0	7	16	0	0	0	0	4	20	46
Qalypso	16	10	Horse	Gelding	Middle		0	56	0	55	57	0	168	0	11	0	21	13	0	45	60	0	60	0	0	60	180	0	0	0	0	0	0	0	0	0	0	0	0	0	0	0	0	15	0	0	6	21	45
Sachina	17	15	Horse	Mare	High		0	11	0	19	7	0	37	0	1	0	10	8	0	19	55	36	47	16	38	52	244	0	0	0	0	0	0	0	0	0	0	0	0	0	0	26	7	10	0	0	3	46	19
Tindra	18	12	Pony	Mare	Middle		0	0	0	0	14	0	14	1	1	2	0	5	0	9	60	60	49	60	43	51	323	0	0	0	0	0	0	0	0	0	1	0	0	2	3	11	0	8	3	1	3	26	12
Totte	19	8	Pony	Gelding	Low		18	3	6	18	15	0	60	2	5	8	14	11	0	40	28	50	23	31	30	54	216	0	0	7	0	0	0	7	0	0	5	0	2	1	8	13	2	0	0	0	2	17	48
Wilkette	20	13	Horse	Gelding	Low		8	12	7	27	14	0	68	5	9	9	11	6	0	40	48	25	32	14	34	29	182	0	9	0	2	0	0	11	0	0	3	3	0	2	8	0	0	0	10	8	0	18	48
Zunki	21	9	Horse	Mare	High		8	9	0	1	5	0	23	11	10	0	8	5	0	34	45	42	60	49	49	60	305	0	0	0	0	0	0	0	0	0	0	0	0	0	0	1	0	5	6	5	8	25	34
Apple jack joe	22	8	Horse	Gelding	Middle		19	29	8	38	20	0	114	7	13	5	0	10	0	35	29	22	42	16	24	48	181	0	0	0	0	0	0	0	0	0	0	0	0	0	0	2	16	8	0	4	3	33	35
[truncated: 21 more columns]
